# Supplementary material for: The Real-World Effectiveness of Human Immunodeficiency Virus Pre-Exposure Prophylaxis in Adults in Alberta, Canada: A Retrospective Population-Based Cohort Study
Source: Can J Infect Dis Med Microbiol. 2025 Aug 10;2025:9340622. doi: 10.1155/cjid/9340622 (PMC12358228; doi:10.1155/cjid/9340622)
Supplement: Supporting Information — Additional supporting information can be found online in the Supporting Information section. [file 9340622.f1.zip]

Archive with 2 entries (2 files):
- Appendix (Tables S1-S6) v1.0 2025-06-04 clean.docx
- STROBE checklist 2025-01-28.docx
